# Supplementary material for: Regeneration of severely damaged lungs using an interventional cross-circulation platform
Source: Nat Commun. 2019 May 7;10:1985. doi: 10.1038/s41467-019-09908-1 (PMC6504972; doi:10.1038/s41467-019-09908-1)
Supplement: Supplementary file 12 — Source Data [file 41467_2019_9908_MOESM12_ESM.xlsx]

## Sheet: Figure 2
	Time (h)	0	2	4	6
Figure 2c	Heart rate (bpm)	85.0 ± 11.3	126.3 ± 18.0	147.8 ± 12.6	130.3 ± 6.8
Figure 2d	MAP (mmHg)	98.8 ± 5.8	62.1 ± 5.3	67.5 ± 5.8	60.1 ± 8.4
Figure 2e	Neutrophils (%WBC)	37.6 ± 60.7	–	–	8.5 ± 16.0
Figure 2f	pO2 (mmHg)	533.5 ± 74.0	316.0 ± 106.7	371.5 ± 47.0	336.3 ± 38.9
Figure 2g	pCO2 (mmHg)	39.3 ± 2.7	47.0 ± 3.0	47.6 ± 2.9	49.4 ± 5.3
Figure 2h	PaO2/FiO2 (mmHg)	533.5 ± 74.0	–	–	336.3 ± 38.9
Figure 2i	IFNy (pg/mL)	271.8 ± 55.0	–	–	1700.8 ± 250.9
	IL-1b (pg/mL)	100.8 ± 77.0	–	–	40170.7 ± 10783.2
	IL-6 (pg/mL)	3.2 ± 1.5	–	–	2358.4 ± 915.2
	IL-8 (pg/mL)	336.8 ± 247.2	–	–	8838.4 ± 1137.8
	IL-10 (pg/mL)	11.1 ± 9.7	–	–	127.5 ± 72.2
	TNFa (pg/mL)	5.0 ± 3.9	–	–	67.6 ± 8.7
Figure 2n	Lung injury score	Injured	Control
	Airway PMN	2.3	0.08
	Alveolar PMN	2	0.08
	Alveolar edema	1.7	0.08
	Interstial infiltrate	2.3	0.08
	Interstitial edema	1	0.08
	Apoptosis	3	0.3

## Sheet: Figure 3
	Time (h)	0	12	24	36
Figure 3c	Cells/hpf
	Injured	1816	498.5	248.3	119.5
	Control	170	160	100	100
Figure 3d	Pepsin (ng/mL)
	Injured	111.9 ± 43.2	37.2 ± 24.5	6.7 ± 5.8	5.7 ± 3.9
	Control	1.02 ± 0.17	1.10 ± 0.27	1.16 ± 0.31	1.05 ± 0.36
Figure 3e	pH
	Injured	4.5 ± 0.2	5.5 ± 0.2	5.5 ± 0.2	5.5 ± 0.2
	Control	5.6 ± 0.2	5.5 ± 0.2	5.6 ± 0.2	5.5 ± 0.2
Figure 3l	Cdyn (mL/cmH2O)
	Pre-delivery	3.5 ± 0.5	5.1 ± 0.3	6 ± 0.5	–
	Post-delivery	4.9 ± 1	6.1 ± 1	8.1 ± 1.7	–

## Sheet: Figure 4
	Time (h)	0	6	12	18	24	30	36
Figure 4c	PaO2/FiO2 (mmHg)
	Injured	90.0 ± 120.1	310.5 ± 225.6	644.2 ± 144.3	661.2 ± 120.3	699.3 ± 206.9	705.6 ± 236.3	719.8 ± 229.9
	Control	776.5 ± 227.6	826.4 ± 109.3	779.9 ± 132.6	715.5 ± 123.9	780.5 ± 148.2	798.4 ± 112.4	732.9 ± 140.8

## Sheet: Figure 5
	Time (h)	0	12	24	36
Figure 5d	Temperature (ºC)
	Injured	33.5	33.8	33.3	32.4
	Control	31.2	31.4	31.3	31.2

## Sheet: Figure 6
	Time (h)	0	18	36
Figure 6d	N. elastase+ cells per hpf
	Injured	217.7 ± 38.7	81.7 ± 62.7	56.2 ± 28.9
	Control	22.9 ± 8.2	37.8 ± 21.5	32.0 ± 20.6
Figure 6e	µU MPO per µg tissue
	Injured	44.9 ± 6.1	14.5 ± 4.7	6.2 ± 3.9
	Control	2.8 ± 1.4	1.5 ± 0.9	1.9 ± 1.2
Figure 6f	CD163+ cells per hpf
	Injured	7.6 ± 2.7	10.9 ± 3.4	3.7 ± 1.7
	Control	2.3 ± 0.9	2.6 ± 1.3	3.5 ± 1.0
Figure 6o	% Cx 43+ cells per hpf	23.5 ± 9.9	30.7 ± 6.8	26.5 ± 6.4
